# Supplementary material for: Parents’ expectations for the management of pediatric diarrhea in the clinical setting: perspectives of parents and physicians in Bangladesh
Source: J Trop Pediatr. 2025 Nov 11;71(6):fmaf044. doi: 10.1093/tropej/fmaf044 (PMC12604749; doi:10.1093/tropej/fmaf044)
Supplement: fmaf044_Supplementary_Data [file fmaf044_supplementary_data.zip]

Archive with 2 entries (2 files):
- Appendix 1.pdf
- Appendix 2.pdf
